# Supplementary material for: Exogenous Ketone Supplements Improved Motor Performance in Preclinical Rodent Models
Source: Nutrients. 2020 Aug 15;12(8):2459. doi: 10.3390/nu12082459 (PMC7468837; doi:10.3390/nu12082459)
Supplement: Supplementary file 1 [file nutrients-12-02459-s001.zip]

Archive with 2 entries (2 files):
- Supplementary material1.pdf
- Supplementary material2.pdf
